# Supplementary material for: Degrees of H2AX phosphorylation correlate with unique features of the intratumoral immune microenvironment in colorectal carcinomas
Source: Oncologist. 2026 Mar 30;31(5):oyag116. doi: 10.1093/oncolo/oyag116 (PMC13071407; doi:10.1093/oncolo/oyag116)
Supplement: oyag116_Supplementary_Data [file oyag116_supplementary_data.zip]

Archive with 17 entries (17 files):
- Supplementary Figure 8_rev1.pdf
- Supplementary Figure 2_rev1.tif
- Supplementary Figure 3_rev1.tif
- Supplementary Figure 4_rev1.tif
- Supplementary Figure 5_rev1.pdf
- Supplementary Figure 6_rev1.pdf
- Supplementary Figure 7_rev1.pdf
- Supplemental Figure Legends_rev1.docx
- Supplemental Table 1_rev1.xls
- Supplemental Table 2_rev1.xlsx
- Supplemental Table 3_rev1.xlsx
- Supplemental Table 4_rev1.xlsx
- Supplemental Table 5_rev1.xlsx
- Supplemental Table 6_rev1.xlsx
- Supplemental Table 7_rev1.xlsx
- Supplemental Table 8_rev1.xlsx
- Supplementary Figure 1_rev1.pdf
