# Supplementary material for: Degrees of H2AX phosphorylation correlate with unique features of the intratumoral immune microenvironment in colorectal carcinomas
Source: Oncologist. 2026 Mar 30;31(5):oyag116. doi: 10.1093/oncolo/oyag116 (PMC13071407; doi:10.1093/oncolo/oyag116)
Supplement: oyag116_Supplementary_Data [file oyag116_supplementary_data.zip › Supplemental Table 1_rev1.xls]

## Sheet: Foglio1
Supplemental Table 1. Single Patient features of the whole cohort
ID	Date of diagnosis	Age at diagnosis	Tumor block ID n. 1	Histotype	Mucinous component	Grade	Vascular invasion	Lympho-vascular invasion	Perineural invasion	Tumor budding	Peritumoral lymphoid reaction	Syncronous/metacronous adenomas	MMR status	Stage at diagnosis	Sidedness	Pre-sampling treatment (Y/N)	Adjuvant treatment	Relapse (yes/no)	Date of relapse	Dead/alive (Dead=1/alive=0)	Date of death/lastFU
1	2012-05-16	63	1A3	Adenocarcinoma	1-25%	2	Absent	Absent	Absent	Bd0	Absent	Yes	pMMR	IIIB	left	n	2C folfox, then FUFA	no		0	26-02-2020
2	2018-07-27	75	1A4	Mucinous adenocarcinoma	50-100%	2	Absent	Present	Absent	Bd1	Absent	Yes	dMMR	IIIB	right	n	12C FOLFOX	no		0	04-03-2024
3	2018-07-30	78	1D2	Mucinous adenocarcinoma	50-100%	2	Absent	Absent	Absent	Bd0	Mild	Yes	pMMR	IIB	left	n	no	no		1	07-02-2023
4	2018-08-07	89	1A1	Adenocarcinoma	0	2	Present	Present	Present	Bd1	Absent	No	pMMR	IIIB	right	n				0	2019-01-04
5	2018-07-27	72	1A2	Mucinous adenocarcinoma	50-100%	2	Absent	Absent	Absent	Bd1	Mild	Yes	pMMR	IIA	trasverso	n	Capecitabine	no		0	15-11-2024
6	2018-08-09	59	1A2	Adenocarcinoma	0	2	Absent	Absent	Absent	Bd0	Mild	Yes	pMMR	I	right	n	no	yes	03-2023	1	2024-03-19
7	2018-08-21	80	1A1	Adenocarcinoma	0	2	Absent	Present	Absent	Bd0	Severe	No	pMMR	I	left	n	no			1	2022-04-23
8	2018-08-20	54	1A1	Adenocarcinoma	0	3	Absent	Present	Absent	Bd3	Moderate	No	pMMR	IIIB	right	n	XELOX	no		0	29-10-2024
9	2018-09-05	75	1G3	Adenocarcinoma	1-25%	2	Present	Absent	Absent	Bd3	Mild	No	pMMR	IIIB	left	n	Capecitabine	no		0	01-10-2024
10	2018-08-28	64	1A4	Mucinous adenocarcinoma	50-100%	2	Absent	Absent	Absent	Bd2	Mild	Yes	pMMR	I	left	n	no	no		0	19-12-2023
11	2018-09-17	66	3A5	Adenocarcinoma	1-25%	2	Absent	Absent	Absent	Bd1	Mild	Yes	pMMR	I	left	n	no	no		1	19-08-2019
12	2018-09-13	72	1A6	Adenocarcinoma	0	2	Absent	Absent	Absent	Bd0	Moderate	No	pMMR	IIB	left	n	XELOX			0	17-05-2019
13	2018-09-11	62	1A1	Adenocarcinoma	26-49%	2	Absent	Present	Absent	Bd0	Absent	No	pMMR	IIIB	left	n	xelox	no		0	14-11-2023
14	2018-09-20	81	1A2	Adenocarcinoma	0	2	Absent	Absent	Absent	Bd1	Mild	No	pMMR	I	left	n	no	no		0	28-09-2022
15	2018-09-24	73	1A1	Adenocarcinoma	0	2	Absent	Absent	Present	Bd1	Moderate	No	dMMR	I	left	n	no	no		0	04-07-2024
16	2018-09-25	82	1A1	Adenocarcinoma	0	3	Present	Present	Absent	Bd1	Mild	No	pMMR	IIIB	left	n	no			0	16-10-2024
17	2018-10-09	83	1A6	Adenocarcinoma	0	3	Present	Present	Present	Bd3	Mild	Yes	pMMR	IIIB	left	n	Capecitabine			0	16-10-2019
18	2018-10-04	57	1A2	Mucinous adenocarcinoma	50-100%	2	Absent	Absent	Present	Bd3	Severe	No	pMMR	IIIB	right	n	folfox	no		0	14-02-2024
19	2018-10-03	67	1A6	Adenocarcinoma	1-25%	2	Absent	Absent	Present	Bd1	Moderate	Yes	pMMR	IIIB	left	n	xelox	no		0	13-11-2024
20	2018-10-16	76	1A4	Mucinous adenocarcinoma	50-100%	2	Absent	Present	Present	Bd2	Mild	No	pMMR	IIIA	right	n	no	yes	02-2019	1	18-05-2019
21	2018-10-09	91	1A5	Adenocarcinoma	0	2	Absent	Absent	Absent	Bd0	Mild	No	pMMR	IIB	left	n	no			1	2022-05-06
22	2018-10-29	83	1A4	Adenocarcinoma	0	2	Present	Absent	Present	Bd1	Mild	No	pMMR	IIA	left	n	no			0	25-06-2019
23	2018-10-17	79	1A2	Adenocarcinoma	0	2	Absent	Absent	Absent	Bd1	Moderate	No	pMMR	I	right	n	no	yes	09-04-2024	0	09-04-2024
24	2018-10-18	78	1A5	Mucinous adenocarcinoma	50-100%	2	Absent	Absent	Present	Bd1	Mild	No	pMMR	IIIA	right	n	no			0	16-11-2020
25	2018-10-31	75	1A4	Adenocarcinoma	0	3	Present	Present	Absent	Bd3	Mild	No	pMMR	IIIB	right	n	yes (centro esterno)			0	23-11-2018
26	2018-10-22	65	1A3	Adenocarcinoma	26-49%	2	Absent	Absent	Absent	Bd1	Mild	No	pMMR	I	right	n	no			0	02-09-2019
27	2018-11-01	83	1A7	Mucinous adenocarcinoma	50-100%	3	Absent	Present	Absent	Bd1	Mild	No	dMMR	IIA	right	n	no			0	17-09-2019
28	2018-10-24	82	1M1	Adenocarcinoma	0	2	Absent	Absent	Absent	Bd1	Mild	No	pMMR	IIA	right	n	no	yes	10-2023	0	27-02-2024
29	2018-11-07	82	1A4	Adenocarcinoma	0	2	Absent	Absent	Absent	Bd0	Mild	No	pMMR	I	left	n	no			0	28-11-2018
30	2018-11-06	74	1A3	Adenocarcinoma	0	2	Absent	Absent	Absent	Bd1	Mild	Yes	pMMR	I	left	n	no	no		0	17-10-2024
31	2018-11-19	68	1A1	Adenocarcinoma	0	2	Absent	Absent	Absent	Bd1	Mild	No	pMMR	I	left	n	no	no		0	05-04-2024
32	2018-11-09	58	2A2	Adenocarcinoma	0	3	Absent	Present	Present	Bd1	Mild	No	pMMR	IIA	right	n	no	yes	06-2021	0	11-11-2024
33	2018-11-12	58	1A3	Mucinous adenocarcinoma	50-100%	3	Absent	Absent	Absent	Bd1	Absent	No	pMMR	I	left	n	no	no		1	2019-01-07
34	2018-11-30	85	1A1	Adenocarcinoma	0	3	Absent	Absent	Absent	Bd1	Mild	No	dMMR	IIA	left	n	no			0	18-11-2018
35	2018-11-14	64	1A2	Mucinous adenocarcinoma	50-100%	3	Absent	Present	Present	Bd1	Mild	No	dMMR	IIA	right	n	no			0	2020-10-22
36	2018-11-20	59	1A5	Adenocarcinoma	1-25%	3	Absent	Absent	Present	Bd3	Mild	Yes	pMMR	IIIB	trasverso	n		yes	06-12-2021	0	23-12-2021
37	2018-12-04	70	1A3	Adenocarcinoma	0	2	Absent	Absent	Absent	Bd1	Mild	No	dMMR	IIA	right	n	XELOX	no		0	29-03-2021
38	2018-12-10	57	1A2	Adenocarcinoma	0	2	Absent	Absent	Absent	Bd2	Absent	No	pMMR	I	left	n	no			0	14-12-2018
39	2018-12-12	79	2A4	Adenocarcinoma	0	2	Absent	Present	Absent	Bd3	Mild	No	pMMR	IIA	right	n	no			1	2021-03-14
40	2018-12-03	83	1A5	Adenocarcinoma	0	2	Present	Absent	Present	Bd1	Moderate	No	pMMR	IIA	left	n	no			1	2018-12-16
41	2018-12-05	82	1A2	Adenocarcinoma	1-25%	2	Absent	Absent	Absent	Bd1	Mild	No	pMMR	I	left	n	no			0	18-09-2024
42	2018-12-27	69	1A1	Adenocarcinoma	0	2	Absent	Absent	Absent	Bd0	Mild	No	pMMR	IIIB	left	n				0	22-01-2019
43	2018-12-21	81	1A6	Adenocarcinoma	26-49%	2	Absent	Absent	Absent	Bd1	Mild	No	pMMR	IIA	right	n	no			0	23-5-2022
44	2018-12-12	79	1A3	Adenocarcinoma	1-25%	2	Absent	Absent	Absent	Bd1	Mild	Yes	pMMR	IIA	right	n	no			1	31-03-2020
45	2019-01-07	81	2A2	Adenocarcinoma	1-25%	2	Absent	Present	Absent	Bd0	Absent	Yes	pMMR	I	right	n	no			0	05-11-2024
46	2018-12-28	63	1A5	Adenocarcinoma	0	2	Absent	Absent	Present	Bd2	Severe	Yes	pMMR	IIIB	left	n	XELOX			1	29-10-2024
47	2019-01-09	92	1A1	Mucinous adenocarcinoma	50-100%	3	Absent	Absent	Absent	Bd1	Mild	No	pMMR	IIA	left	n	no			1	2022-06-30
48	2019-01-21	79	1A4	Adenocarcinoma	0	2	Absent	Absent	Absent	Bd1	Mild	Yes	pMMR	I	left	n	no			0	09-01-2023
49	2019-01-11	86	1A2	Adenocarcinoma	26-49%	2	Absent	Present	Present	Bd3	Moderate	Yes	pMMR	IIA	right	n	no			1	2024-09-05
50	2019-01-11	85	1A1	Adenocarcinoma	0	2	Absent	Absent	Absent	Bd0	Mild	No	pMMR	IIA	right	n	no			0	28-01-2020
51	2019-01-21	65	1A4	Adenocarcinoma	1-25%	2	Absent	Absent	Absent	Bd1	Severe	No	dMMR	IIA	right	n	no			0	20-09-2024
52	2019-02-12	62	1A2	Adenocarcinoma	0	2	Absent	Absent	Absent	Bd1	Mild	Yes	pMMR	IIA	left	n	no	yes	01-2021	0	17-07-2024
53	2019-02-01	54	1A1	Adenocarcinoma	0	3	Absent	Present	Present	Bd3	Absent	No	pMMR	IIIC	right	n	no			1	13-09-2019
54	2019-03-05	75	1A3	Adenocarcinoma	1-25%	2	Absent	Present	Present	Bd2	Mild	No	pMMR	IIIA	right	n	no			1	2023-08-28
55	2019-02-12	91	1A1	Mucinous adenocarcinoma	50-100%	2	Absent	Absent	Absent	Bd0	Absent	No		IIIC	right	n	no			1	11-05-2020
56	2019-02-11	77	1A1	Mucinous adenocarcinoma	50-100%	3	Absent	Present	Present	Bd3	Absent	No	pMMR	IIIC	right	n	cape beva	yes	12-2019	1	30-10-2020
57	2019-02-25	85	1A4	Mucinous adenocarcinoma	50-100%	2	Absent	Present	Present	Bd1	Mild	Yes	pMMR	IIIB	left	n	no			1	16-12-2021
58	2019-02-28	78	1A3	Adenocarcinoma	0	2	Absent	Absent	Absent	Bd1	Moderate	No	pMMR	I	left	n	no			1	25-04-2019
59	2019-03-09	61	1A2	Adenocarcinoma	0	2	Absent	Present	Absent	Bd0	Absent	No	pMMR	IIIA	left	n	yes folfox			0	24-07-2024
60	2019-03-14	83	1A1	Adenocarcinoma	26-49%	2	Absent	Absent	Absent	Bd1	Mild	No	pMMR	IIIC	right	n	no			0	21-02-2020
61	2019-03-17	77	1A3	Adenocarcinoma	0	2	Absent	Present	Absent	Bd2	Mild	No	pMMR	IIIB	right	n	FUFA			0	09-07-2024
62	2019-03-20	50	1A5	Adenocarcinoma	0	2	Absent	Absent	Absent	Bd1	Severe	No	pMMR	I	right	n	no			0	05-04-2024
63	2019-04-02	86	1A1	Adenocarcinoma	26-49%	2	Present	Present	Present	Bd1	Mild	No	pMMR	IIIB	left	n	no			1	20-03-2019
64	2019-03-26	85	1A1	Adenocarcinoma	1-25%	2	Absent	Absent	Absent	Bd1	Mild	Yes	pMMR	IIIb	right	n	no			1	2022-06-18
65	2019-03-30	83	1A1	Adenocarcinoma	0	3	Absent	Absent	Absent	Bd0	Mild	No	pMMR	IIIA	left	n	no			0	24-04-2019
66	2019-04-11	72	2A4	Adenocarcinoma	26-49%	2	Absent	Absent	Absent	Bd1	Severe	Yes	dMMR	I	left	n	no			0	24-11-2023
67	2019-04-02	86	1C2	Mucinous adenocarcinoma	50-100%	3	Present	Present	Present	Bd1	Mild	No	pMMR	IIIC	left	n	no			1	2023-01-07
68	2019-04-03	77	1A5	Adenocarcinoma	0	3	Absent	Absent	Present	Bd3	Mild	No	pMMR	IIA	right	n	no			1	19-12-2019
69	2019-04-12	73	1A1	Adenocarcinoma	0	2	Absent	Present	Absent	Bd1	Moderate	No	pMMR	IIA	right	n	no			0	09-01-2024
70	2019-04-15	67	1A2	Adenocarcinoma	0	2	Absent	Absent	Absent	Bd0	Mild	No	pMMR	I	left	n	no			0	30-01-2020
71	2019-05-07	69	1A5	Adenocarcinoma	0	2	Absent	Absent	Absent	Bd1	Mild	Yes	pMMR	IIIB	left	n	xelox			0	17-11-2023
72	2019-05-10	72	1A5	Adenocarcinoma	26-49%	2	Absent	Absent	Absent	Bd1	Moderate	Yes	dMMR	IIA	right	n	no			0	06-05-2020
73	2019-05-03	84	1A3	Adenocarcinoma	0	2	Absent	Absent	Absent	Bd0	Absent	Yes	pMMR	I	right	n	no			0	15-08-2019
74	2019-05-06	55	1A1	Adenocarcinoma	0	2	Present	Present	Present	Bd1	Absent	No	pMMR	IIIB	left	n	XELOX	yes	01-03-2020	1	20-06-2022
75	2019-03-26	79	1A4	Mucinous adenocarcinoma	50-100%	3	Absent	Absent	Absent	Bd1	Absent	Yes	dMMR	IIA	left	n	no			0	20-11-2023
76	2019-06-15	76	8A5	Adenocarcinoma	0	3	Absent	Present	Present	Bd1	Severe	Yes	pMMR	IIIB	right	n	FOLFOX			1	15-11-2020
77	2019-05-31	63	1A2	Adenocarcinoma	0	2	Absent	Absent	Absent	Bd1	Absent	No	pMMR	IIIB	left	n	no			0	02-10-2020
78	2019-06-16	86	1A9	Adenocarcinoma	0	3	Absent	Absent	Present	Bd1	Severe	No	dMMR	IIA	left	n	no			0	03-12-2021
79	2019-06-23	87	1A8	Adenocarcinoma	1-25%	2	Present	Absent	Absent	Bd1	Moderate	No	pMMR	IIA	left	n	no	yes	13-06-2020	1	2022-06-24
80	2019-07-05	70	1A2	Mucinous adenocarcinoma	50-100%	2	Absent	Absent	Absent	Bd1	Mild	No	dMMR	I	right	n	no			0	13-09-2024
81	2019-08-22	79	1A6	Adenocarcinoma	26-49%	2	Present	Present	Present	Bd3	Mild	No	pMMR	IIIB	right	n	metastatic disease			1	28-05-2021
82	2019-08-28	87	1A4	Adenocarcinoma	0	2	Absent	Absent	Present	Bd0	Mild	No	pMMR	IIB	right	n	no			1	2020-07-20
83	2019-08-28	67	1A3	Adenocarcinoma	0	2	Present	Absent	Absent	Bd3	Severe	No	pMMR	IIIB	left	n	FOLFOX			0	03-07-2020
84	2019-08-28	83	1A4	Adenocarcinoma	26-49%	2	Absent	Absent	Absent	Bd3	Mild	No	pMMR	I	right	n	no			1	2024-09-11
85	2019-08-30	64	1B1	Adenocarcinoma	0	2	Absent	Absent	Absent	Bd0	Mild	No	pMMR	I	left	n	no			0	02-08-2024
86	2019-08-30	82	1A1	Adenocarcinoma	26-49%	2	Absent	Absent	Absent	Bd1	Moderate	No	pMMR	IIB	left	n	Capecitabine	yes	06-2022	0	18-11-2024
87	2019-08-23	76	1A2	Mucinous adenocarcinoma	50-100%	2	Absent	Absent	Absent	Bd1	Moderate	No	dMMR	I	right	n	no			0	27-09-2019
88	2019-09-14	73	1A2	Adenocarcinoma	0	2	Absent	Absent	Absent	Bd1	Mild	No	pMMR	I	right	n	no			1	2020-08-28
89	2019-10-17	73	1C5	Adenocarcinoma	0	3	Present	Present	Present	Bd3	Mild	No	pMMR	IIIB	left	n	Capecitabine	yes	10-2023	0	11-07-2024
90	2019-10-18	81	1A5	Adenocarcinoma	1-25%	3	Absent	Absent	Absent	Bd1	Absent	Yes	dMMR	IIA	left	n	no			0	06-11-2024
91	2019-10-19	85	1A3	Adenocarcinoma	0	2	Absent	Absent	Absent	Bd1	Mild	No	pMMR	I	right	n	no			1	22-12-2023
92	2019-10-20	86	1A4	Adenocarcinoma	0	2	Absent	Absent	Absent	Bd1	Moderate	No	pMMR	IIA	right	n	no	yes	12-2020	1	07-1-2023
93	2019-10-21	77	2C1	Adenocarcinoma	0	2	Present	Present	Present	Bd3	Mild	No	pMMR	IIIB	right	n	no	yes	10-2019	0	19-10-2019
94	2019-10-22	85	1A2	Adenocarcinoma	0	2	Absent	Absent	Absent	Bd1	Mild	No	pMMR	IIIB	right	n	no	yes	01-2021	1	2021-02-04
95	2018-05-15	79	1B1	Adenocarcinoma	0	2	Absent	Absent	Absent	Bd1	Mild	No	pMMR	IIIB	left	n	no			1	2021-05-03
96	2018-04-13	75	1A2	Adenocarcinoma	0	2	Absent	Absent	Absent	Bd1	Mild	Yes	pMMR	I	right	n	no	yes	10-2020	1	2024-04-11
97	2018-04-24	59	1A2	Adenocarcinoma	1-25%	2	Absent	Absent	Absent	Bd1	Mild	Yes	dMMR	I	right	n	no			0	11-09-2020
98	2018-07-26	71	1A2	Mucinous adenocarcinoma	50-100%	2	Present	Present	Present	Bd1	Mild	No	dMMR	IIC	right	n	XELOX (capecitabine)	no		0	04-06-2024
99	2018-07-02	77	1A2	Adenocarcinoma	0	2	Absent	Absent	Present	Bd3	Mild	Yes	pMMR	I	rectum	n	no			1	2021-12-19
100	2018-04-12	77	1A4	Mucinous adenocarcinoma	50-100%	2	Absent	Present	Present	Bd1	Mild	Yes	pMMR	IIIB	right	n	FOLFOX	no		0	13-03-2024
101	2017-01-17	76	1A2	Adenocarcinoma	0	2	Absent	Absent	Absent	Bd1	Severe	Yes		I	right	n	no	no		0	04-02-2022
102	2017-02-02	79	1A4	Mucinous adenocarcinoma	50-100%	3	Absent	Present	Absent	Bd1	Mild	Yes		IIIB	right	n	Capecitabine	no		1	2023-09-15
103	2017-01-20	73	1A2	Adenocarcinoma	1-25%	3	Present	Present	Present	Bd1	Mild	No	pMMR	IIIC	right	n	FOLFOX BEVA	yes		1	2020-05-26
104	2017-02-13	51	1A2	Adenocarcinoma	0	2	Absent	Absent	Absent	Bd1	Moderate	Yes		IIA	right	n	Capecitabine	no		0	30-07-2024
105	2017-03-08	86	1A1	Adenocarcinoma	1-25%	2	Present	Absent	Absent	Bd1	Mild	No		IIIA	right	n	no	no		1	2023-10-04
106	2017-03-29	85	1A3	Adenocarcinoma	1-25%	3	Absent	Absent	Absent	Bd1	Severe	Yes		IIA	right	n	no			1	30-01-2022
107	2017-04-19	72	1A2	Mucinous adenocarcinoma	50-100%	2	Absent	Present	Present	Bd1	Mild	Yes		IIIB	right	n	xelox			0	08-02-2024
108	2017-06-13	70	1C1	Adenocarcinoma	0	2	Absent	Absent	Absent	Bd1	Moderate	No		I	right	n	no	no		0	24-11-2023
109	2017-07-05	79	1A2	Adenocarcinoma	0	3	Absent	Absent	Present	Bd2	Moderate	Yes		I	right	n	no	no		1	01-11-2021
110	2017-07-25	75	1A1	Mucinous adenocarcinoma	50-100%	3	Absent	Absent	Absent	Bd1	Mild	No		I	right	n	no	no		0	06-03-2023
111	2017-08-29	58	1A1	Adenocarcinoma	1-25%	2	Absent	Present	Present	Bd1	Mild	No		IIIB	left	n	xelox	no		0	15-01-2024
112	2017-08-16	65	1A4	Adenocarcinoma	1-25%	3	Present	Absent	Present	Bd1	Severe	Yes		IIIC	right	n		yes	07-2017	0	18-12-2017
113	2017-10-13	70	1A1	Adenocarcinoma	1-25%	3	Absent	Absent	Present	Bd1	Moderate	Yes		I	trasverso	n	no	no		0	14-12-2022
114	2017-01-30	63	1A1	Adenocarcinoma	0	2	Present	Present	Present	Bd1	Mild	No		IIA	left	n	no	yes	03-20217	1	20-01-2021
115	2017-05-31	79	1A3	Adenocarcinoma	0	2	Absent	Absent	Absent	Bd1	Mild	Yes		I	left	n	no			0	15-06-2017
116	2017-05-02	75	2A4	Mucinous adenocarcinoma	50-100%	3	Present	Present	Present	Bd1	Mild	Yes	pMMR	IIIC	left	n	folfox	yes	10-2019	1	26-04-2022
117	2017-03-28	47	1A2	Adenocarcinoma	0	2	Present	Present	Present	Bd1	Moderate	No		IIIA	left	n	FOLFOX	no		0	02-01-2024
118	2017-06-20	73	1C1	Adenocarcinoma	0	2	Present	Present	Present	Bd1	Mild	No		IIA	right	n	no	no		0	02-10-2024
119	2017-10-10	86	1A1	Adenocarcinoma	1-25%	3	Absent	Present	Present	Bd2	Mild	No		IIIB	right	n	no			1	2024-05-16
120	2017-10-10	83	1A1	Adenocarcinoma	0	2	Absent	Absent	Absent	Bd1	Mild	Yes		I	right	n	no			1	2022-03-22
121	2017-04-02	54	1A2	Adenocarcinoma	0	2	Present	Present	Present	Bd2	Moderate	Yes		IIIB	left	n	XELOX			0	14-07-2020
122	2017-08-02	85	1A2	Adenocarcinoma	0	2	Absent	Absent	Present	Bd1	Moderate	No		IIA	right	n	no			0	18-02-2020
123	2017-02-03	70	1A1	Adenocarcinoma	0	2	Absent	Absent	Present	Bd1	Moderate	No		IIIB	right	n	FOLFOX			0	14-09-2021
124	2017-11-16	82	1A3	Adenocarcinoma	1-25%	2	Present	Absent	Absent	Bd1	Moderate	Yes		I	right	n	no			0	26-08-2019
125	2017-01-31	87	1A5	Adenocarcinoma	1-25%	2	Absent	Absent	Present	Bd1	Moderate	Yes		IIA	right	n	no			0	01-07-2022
126	2017-05-11	54	1A4	Adenocarcinoma	0	2	Absent	Absent	Absent	Bd1	Moderate	Yes		I	left	n	no			0	07-06-2017
127	2017-11-20	74	1A4	Adenocarcinoma	0	2	Present	Present	Absent	Bd1	Severe	No	pMMR	I	left	n	no	yes	08-2023	0	30-08-2024
128	2017-07-22	61	1A1	Adenocarcinoma	1-25%	3	Absent	Absent	Present	Bd2	Moderate	No		IIA	rectum	n	RTCT	no		0	06-05-2024
129	2017-12-05	77	1A2	Adenocarcinoma	0	2	Absent	Absent	Absent	Bd1	Mild	Yes		I	left	n	no	yes	09-2021	0	19-11-2024
130	2018-02-10	80	1A1	Adenocarcinoma	0	2	Absent	Absent	Present	Bd1	Mild	No	pMMR	IIA	right	n	Capecitabine			0	06-03-2018
131	2018-01-25	81	1A1	Adenocarcinoma	26-49%	2	Present	Absent	Present	Bd1	Moderate	Yes	pMMR	IIA	right	n				0	25-01-2018
132	2018-01-09	76	1A1	Adenocarcinoma	26-49%	2	Absent	Absent	Absent	Bd1	Mild	Yes		IIA	right	n	no	no		1	2018-06-05
133	2018-03-28	84	1A1	Adenocarcinoma	26-49%	2	Absent	Present	Absent	Bd1	Mild	Yes	dMMR	I	right	n	no	no		1	23-01-2021
134	2018-01-30	63	1A2	Adenocarcinoma	0	3	Absent	Present	Present	Bd2	Mild	No	pMMR	IIA	right	n	Capecitabine	no		0	15-03-2023
135	2018-02-15	88	1A3	Adenocarcinoma	0	2	Absent	Absent	Present	Bd1	Moderate	No	pMMR	IIA	right	n	no	no		1	2023-11-21
136	2018-02-01	80	1A7	Adenocarcinoma	0	2	Absent	Absent	Absent	Bd1	Mild	Yes		I	right	n	no			0	2019-08-05
137	2018-02-21	79	1A2	Mucinous adenocarcinoma	50-100%	3	Absent	Absent	Present	Bd2	Mild	No	dMMR	I	right	n	no			1	2018-09-04
138	2018-03-02	51	1A2	Adenocarcinoma	0	3	Absent	Present	Present	Bd3	Moderate	Yes	pMMR	IIIB	left	n	FOLFOX	yes	01-2019	1	2024-11-17
139	2018-01-13	47	1A3	Adenocarcinoma	1-25%	3	Absent	Absent	Present	Bd2		No	pMMR	IIA	right	n	Capecitabine	no		0	05-12-2023
140	2018-02-21	68	1A1	Mucinous adenocarcinoma	50-100%	2	Absent	Absent	Present	Bd1	Mild	No	dMMR	IIIB	right	n	capox			0	02-03-2018
141	2018-02-10	71	1A2	Adenocarcinoma	0	2	Absent	Absent	Absent	Bd1	Mild	Yes	pMMR	IIA	left	n	no	yes	06-2018	1	2022-01-01
142	2018-02-06	85	1A4	Adenocarcinoma	1-25%	2	Absent	Absent	Present	Bd1	Moderate	No	pMMR	I	left	n	no			1	2022-01-30
143	2017-05-15	58	2A5	Mucinous adenocarcinoma	50-100%	3	Present	Present	Present	Bd3	Mild	No		IIIC	right	n	no			1	04-05-2017
144	2017-02-11	52	1A2	Mucinous adenocarcinoma	50-100%	3	Present	Present	Present	Bd3	Mild	No		IIIB	right	n	FOLFOX			1	2018-09-27
145	2017-08-01	86	1A3	Adenocarcinoma	0	2	Present	Absent	Present	Bd1	Mild	No		I	rectum	n	no			0	16-10-2017
146	2017-11-23	50	1A2	Adenocarcinoma	1-25%	2	Absent	Absent	Absent	Bd1	Severe	No		I	rectum	n	no			1	2019-04-02
147	2017-08-04	76	4A6	Adenocarcinoma	0	3	Absent	Present	Present	Bd2	Mild	No		I	rectum	n	no	no		0	18-07-2024
148	2017-07-27	84	2D6	Adenocarcinoma	0	3	Absent	Present	Present	Bd2	Moderate	No	pMMR	IIIB	left	n	no	yes	04-2018	1	2020-05-03
149	2017-08-25	51	1A2	Adenocarcinoma	0	3	Present	Present	Present	Bd3	Mild	No		IIIA	left	n	xelox	yes	02-2018	0	15-05-2023
150	2017-07-11	85	2A2	Adenocarcinoma	0	2	Present	Present	Present	Bd1	Mild	Yes		IIIB	left	n	no			1	2017-12-27
151	2017-06-26	79	1A2	Adenocarcinoma	0	3	Absent	Absent	Absent	Bd1	Severe	No		IIA	left	n	no			1	2019-06-13
152	2017-12-09	74	1A4	Adenocarcinoma	0	2	Absent	Absent	Absent	Bd1	Severe	Yes		IIA	rectum	n	Cape + RT and cape			0	10-09-2019
153	2018-02-12	86	1A2	Adenocarcinoma	1-25%	3	Absent	Present	Present	Bd3	Mild	No	pMMR	IIIB	right	n	Capecitabine	yes	05-2017	1	2018-06-16
154	2018-03-23	79	1A2	Adenocarcinoma	0	3	Absent	Present	Present	Bd3	Mild	No	pMMR	IIIB	left	n	Capecitabine	yes	02-2018	0	19-04-2018
155	2020-10-21	83	1A4	Adenocarcinoma	0	2	Absent	Absent	Present	Bd1	Mild	No	pMMR	IIA	right	n	no	no		0	09-02-2024
156	2016-11-22	62	1A4	Adenocarcinoma	26-49%	2	Present	Present	Present	Bd3	Moderate	Yes		IIA	right	n	no			0	15-08-2019
157	2016-12-15	60	1A1	Adenocarcinoma	0	2	Present	Absent	Absent	Bd1	Mild	Yes	pMMR	IIA	left	n	Capecitabine			0	09-05-2024
158	2016-12-12	69	1D3	Mucinous adenocarcinoma	50-100%	3	Absent	Absent	Present	Bd1	Mild	Yes		IIA	left	n	Capecitabine	no		0	11-10-2024
159	2016-11-29	83	3A3	Mucinous adenocarcinoma	50-100%	3	Present	Present	Present	Bd3	Severe	No		IIIC	right	n	Capecitabine			1	18-12-2017
160	2017-01-10	80	1A1	Adenocarcinoma	0	3	Absent	Absent	Present	Bd2	Severe	No		IIIC	right	n	Cape + beva	yes	10-2018	1	29-12-2020
161	2017-01-10	62	1D1	Adenocarcinoma	0	2	Absent	Absent	Absent	Bd1	Moderate	No		IIA	left	n	no	no		0	01-12-2023
162	2017-01-13	88	1B1	Adenocarcinoma	0	3	Absent	Absent	Present	Bd1	Mild	No		I	left	n	no			1	2018-12-11
163	2017-01-11	62	1A3	Mucinous adenocarcinoma	50-100%	3	Absent	Absent	Absent	Bd1	Severe	No	dMMR	IIA	right	n	no			0	15-06-2021
164	2017-01-11	86	1A3	Adenocarcinoma	0	2	Absent	Absent	Absent	Bd1	Mild	No		IIA	right	n	no			1	2019-06-13
165	2017-01-05	79	1A3	Adenocarcinoma	0	3	Present	Present	Present	Bd2	Mild	No		IIIB	left	n	no	yes	05-2017	1	10-09-2020
166	2016-11-14	77	1A3	Adenocarcinoma	0	2	Present	Present	Present	Bd1	Severe	Yes		IIA	right	n	no			0	10-11-2021
167	2016-09-10	68	1A2	Adenocarcinoma	0	3	Absent	Present	Present	Bd2	Mild	No		IIIB	left	n	Capecitabine	yes	30-10-2017	0	31-12-2017
168	2016-08-27	92	1A4	Adenocarcinoma	0	3	Present	Present	Present	Bd3	Mild	Yes		IIIC	right	n	no			1	29-03-2017
169	2016-08-19	77	1A2	Mucinous adenocarcinoma	50-100%	3	Absent	Absent	Present	Bd1	Mild	No		IIA	right	n	no			0	29-08-2016
170	2016-08-02	87	1A3	Mucinous adenocarcinoma	50-100%	3	Present	Present	Present	Bd3	Mild	No		IIIC	right	n	no	no		1	02-08-2016
171	2016-06-24	74	3D3	Adenocarcinoma	0	2	Absent	Absent	Absent	Bd1	Mild	No	pMMR	IIIC	right	n	I line FOLFOX	yes	12-2018	1	2019-05-21
172	2016-06-15	72	1A3	Adenocarcinoma	0	3	Absent	Present	Present	Bd3	Moderate	Yes		IIIC	right	n	no			0	17-06-2016
173	2016-05-27	77	1A1	Adenocarcinoma	1-25%	2	Absent	Absent	Present	Bd3	Mild	Yes		IIIB	right	n	Capecitabine	no		0	12-01-2024
174	2016-05-23	76	1A1	Mucinous adenocarcinoma	50-100%	3	Absent	Present	Present	Bd3	Mild	No		IIA	right	n	no			0	06-04-2022
175	2016-04-20	78	1A4	Adenocarcinoma	1-25%	2	Absent	Present	Present	Bd2	Mild	Yes		IIA	left	n	no			0	30-10-2019
176	2016-04-28	88	1A2	Adenocarcinoma	0	2	Present	Absent	Absent	Bd1	Mild	No		IIA	left	n	no			0	03-05-2016
177	2016-03-30	56	3C1	Adenocarcinoma	0	3	Absent	Present	Present	Bd3	Severe	No		IIIC	left	n	I line FOLFOX			0	15-11-2023
178	2016-04-11	76	1A6	Adenocarcinoma	26-49%	2	Absent	Present	Present	Bd3	Mild	Yes		IIIC	right	n	Degramont	yes	10-2016	1	2016-12-03
179	2016-01-22	64	1A3	Mucinous adenocarcinoma	50-100%	3	Present	Present	Present	Bd3	Mild	No	pMMR	IIIB	left	n	XELOX	yes	03-2017	0	17-09-2024
180	2016-02-09	54	1A2	Adenocarcinoma	0	3	Absent	Present	Absent	Bd2	Severe	Yes		I	left	n	no			0	09-03-2016
181	2016-03-25	54	1A2	Adenocarcinoma	0	2	Absent	Absent	Absent	Bd1	Severe	No		I	right	n	no			0	17-01-2022
182	2016-03-16	75	1A1	Adenocarcinoma	1-25%	3	Absent	Present	Present	Bd3	Mild	Yes		IIIC	right	n	FOLFOX	yes	18-08-2017	1	2019-07-27
183	2016-03-07	77	1A2	Mucinous adenocarcinoma	50-100%	2	Absent	Absent	Present	Bd1	Mild	No		IIA	right	n	no	yes	11-2018	1	2020-04-09
184	2016-05-18	68	1A1	Adenocarcinoma	0	2	Absent	Present	Present	Bd3	Severe	No	pMMR	IIB	left	n	Capecitabine	yes	01-2018	1	09-08-2022
185	2016-02-17	86	1A1	Mucinous adenocarcinoma	50-100%	3	Absent	Present	Present	Bd1	Mild	No		IIIA	rectum	n	no			0	24-02-2016
186	2016-04-05	83	2A1	Adenocarcinoma	1-25%	3	Present	Present	Present	Bd1	Mild	Yes		IIIC	rectum	n	Capecitabine			1	09-03-2017
187	2016-05-06	62	1A3	Adenocarcinoma	0	3	Present	Present	Present	Bd3	Mild	No		IIA	rectum	n	Capecitabine	yes	03-2018	0	21-10-2024
188	2016-07-06	69	1C2	Adenocarcinoma	1-25%	2	Absent	Present	Absent	Bd1	Severe	Yes		IIIC	rectum	n	FOLFOX	no		0	08-10-2021
189	2016-08-04	59	1A2	Adenocarcinoma	0	2	Absent	Absent	Absent	Bd1	Mild	Yes		I	rectum	n	no			0	06-09-2016
190	2016-08-16	75	1A1	Adenocarcinoma	0	2	Absent	Present	Absent	Bd1	Severe	No	pMMR	IIA	rectum	n	Capecitabine	no		0	27-09-2023
191	2016-08-23	64	1A1	Adenocarcinoma	0	3	Absent	Present	Present	Bd2	Mild	Yes		IIIB	left	n	no			0	07-08-2016
192	2016-08-19	87	1A2	Adenocarcinoma	0	3	Present	Present	Present	Bd3	Mild	No		IIA	rectum	n	no			0	05-01-2020
193	2016-08-20	81	1A3	Adenocarcinoma	1-25%	3	Present	Present	Present	Bd3	Severe	No		IIA	rectum	n	no			1	2019-07-01
194	2016-11-21	86	1A2	Adenocarcinoma	1-25%	2	Absent	Absent	Present	Bd1	Severe	Yes		IIA	rectum	n	no			1	2022-10-26
195	2016-12-14	63	1A3	Adenocarcinoma	1-25%	2	Present	Absent	Absent	Bd1	Moderate	No		I	rectum	n	no	no		0	01-10-2024
196	2015-02-13	84	1A4	Mucinous adenocarcinoma	50-100%	3	Present	Present	Present	Bd1	Mild	No	pMMR	IIIC	rectum	n	degramont	yes	09-2017	1	13-01-2023
197	2017-01-03	52	1A2	Adenocarcinoma	0	2	Absent	Absent	Absent	Bd2	Mild	Yes		I	rectum	n	no			0	24-01-2018
198	2016-08-29	82	1A2	Mucinous adenocarcinoma	50-100%	3	Absent	Present	Present	Bd3	Mild	No		IIIC	rectum	n	FOLFOX	yes	08-2016	1	23-09-2016
199	2017-09-27	51	2A5	Adenocarcinoma	0	3	Absent	Present	Present	Bd3	Severe	Yes	pMMR	IIIC	left	n	FOLFOX + beva	yes	04-03-2017	1	14-09-2017
200	2018-03-02	67	7A1	Adenocarcinoma	0	3	Absent	Present	Present	Bd1	Mild	Yes	pMMR	IIIC	left	n	I line FOLFOX BEVA	yes	07-2018	1	2019-12-11
