# Supplementary material for: Degrees of H2AX phosphorylation correlate with unique features of the intratumoral immune microenvironment in colorectal carcinomas
Source: Oncologist. 2026 Mar 30;31(5):oyag116. doi: 10.1093/oncolo/oyag116 (PMC13071407; doi:10.1093/oncolo/oyag116)
Supplement: oyag116_Supplementary_Data [file oyag116_supplementary_data.zip › Supplemental Table 2_rev1.xlsx]

## Sheet: Foglio2
Supplemental Table 2. Clinico and pathological features of the whole cohort
		Patient	%
Histology	ADK	160	0.808081
	Mucinous ADK	38	0.191919
Mucinous Component (%)	0	97	0.494898
	1-25	38	0.193878
	26-49	23	0.117347
	50-100	38	0.193878
Tumor Grade	G2	130	0.656566
	G3	68	0.343434
Vascular Invasion	Absent	151	0.762626
	Present	47	0.237374
Lympho-vascular Invasion	Absent	117	0.590909
	Present	81	0.409091
Tumor Budding	Bd0	18	0.0909091
	Bd1	118	0.59596
	Bd2	22	0.111111
	Bd3	40	0.20202
MMR Status	MMRd	28	0.141414
	MMRp	170	0.858586
Primary Site	Colon	179	0.90404
	Rectum	19	0.0959596
Colon Side	Right	111	0.623596
	Left	67	0.376404
Stage	I-II	107	0.594444
	III	73	0.405556
Adj treatment	Y	130	0.65
	N	70	0.35
