# Supplementary material for: Degrees of H2AX phosphorylation correlate with unique features of the intratumoral immune microenvironment in colorectal carcinomas
Source: Oncologist. 2026 Mar 30;31(5):oyag116. doi: 10.1093/oncolo/oyag116 (PMC13071407; doi:10.1093/oncolo/oyag116)
Supplement: oyag116_Supplementary_Data [file oyag116_supplementary_data.zip › Supplemental Table 3_rev1.xlsx]

## Sheet: Foglio1
Supplemental Table 3. Correlation between yH2Ax 4-level score and clinico-pathological features.
yH2Ax Score CrossTabs (n=198)
		NEG	I	II	III
Histology	ADK	33	63	34	30	p=0.4
	Mucinous ADK	10	10	8	10
Mucinous Component (%)	0	19	44	24	10	p= 0.25
	2025-01-01	8	15	5	10
	26-49	6	4	5	8
	50-100	10	10	8	10
Tumor Grade	G2	32	55	21	22	p= 0.01
	G3	11	18	21	18
Vascular Invasion	Absent	35	57	34	25	p=0.14
	Present	8	16	8	15
Lympho-vascular Invasion	Absent	30	43	24	20	p=0.36
	Present	13	30	18	20
Tumor Budding	Bd0	5	6	3	4	p=0.4
	Bd1	32	42	23	21
	Bd2	2	10	5	5
	Bd3	4	21	5	10
MMR Status	MMRd	10	8	5	5	p=0.29
	MMRp	33	65	37	35
Primary Site	Colon	38	68	38	35	p=0.74
	Rectum	5	5	4	5
Colon Side	Right	26	42	22	21	p=0.96
	Left	12	22	16	17
Stage	I-II	33	45	24	5	p<0.01
	III	10	28	18	17
