# Supplementary material for: Degrees of H2AX phosphorylation correlate with unique features of the intratumoral immune microenvironment in colorectal carcinomas
Source: Oncologist. 2026 Mar 30;31(5):oyag116. doi: 10.1093/oncolo/oyag116 (PMC13071407; doi:10.1093/oncolo/oyag116)
Supplement: oyag116_Supplementary_Data [file oyag116_supplementary_data.zip › Supplemental Table 4_rev1.xlsx]

## Sheet: Sheet 1
Supplemental Table 4. Correlation yH2Ax score and CD3 and CD8 positivity
		yH2Ax Score
Cohort		Negative	1	2	3		wicox-test pvalue
All (n=198)	CD8 (median + CI)	1.9 (2.4-7.4)	2.9 (3.3-6.5)	4.0 (3.5-9.2)	2.5 (2.0-8.9)		p=0.51
	CD3 (median + CI)	6.0 (9.0-16.8)	12.6 (12.3-17.8)	13.0 (11.5-18.5)	12.5 (11.9-20.3)		p=0.15
MMRd Only (n=28)	CD8 (median + CI)	6.5 (0.6-17.9)	5.9 (1.7-11.0)	4.0 (0.8-17.6)	12.5 (0.7-50.2)		p=0.51
	CD3 (median + CI)	8.5 (3.7-22.5)	12.75 (4.9-34.2)	12.0(1.8-39.6)	22.5(0.8-51.9)		p=0.39
MMRp Only (n=170)	CD8 (median + CI)	1.5 (1.44-5.34)	2.75 (2.9-6.3)	4.4 (4.2-9.3)	2.2 (1.8-5.0)		p=0.37
	CD3 (median + CI)	7.7 (7.2-15.6)	12.6 (12.0-17.2)	15.0(11.9-21.2)	11.5 (10.6-18.5)		p=0.12
