# Supplementary material for: Degrees of H2AX phosphorylation correlate with unique features of the intratumoral immune microenvironment in colorectal carcinomas
Source: Oncologist. 2026 Mar 30;31(5):oyag116. doi: 10.1093/oncolo/oyag116 (PMC13071407; doi:10.1093/oncolo/oyag116)
Supplement: oyag116_Supplementary_Data [file oyag116_supplementary_data.zip › Supplemental Table 5_rev1.xlsx]

## Sheet: Sheet 1
Supplemental Table 5. Correlation between yH2Ax value and CD3/CD8 expression in the RNA-analysed cohort
		yH2Ax Value
Cohort		Negative	Positive	wicox-test pvalue
All (n=65)	CD8 (median + CI)	1.8 (2.3-7.5)	3.2 (3.2-6.7)	p=0.4
	CD3 (median + CI)	6.0 (9.0-16.8)	12.5 (13.4-17.2)	p=0.01
MMRd Only (n=18)	CD8 (median + CI)	6.5 (0.6-17.9)	6.6 (3.3-17.9)	p=0.47
	CD3 (median + CI)	6.5 (3.7-22.5)	18.1 (4.4-30.5)	p=0.12
MMRp Only (n=47)	CD8 (median + CI)	1.5 (1.44-5.34)	2.75 (3.8-6.0)	p=0.4
	CD3 (median + CI)	7.7 (7.2-15.6)	12.5 (13.2-17.2)	p=0.01
