# Supplementary material for: Degrees of H2AX phosphorylation correlate with unique features of the intratumoral immune microenvironment in colorectal carcinomas
Source: Oncologist. 2026 Mar 30;31(5):oyag116. doi: 10.1093/oncolo/oyag116 (PMC13071407; doi:10.1093/oncolo/oyag116)
Supplement: oyag116_Supplementary_Data [file oyag116_supplementary_data.zip › Supplemental Table 6_rev1.xlsx]

## Sheet: Sheet 1
Supplemental Table 6. Univariate and multivariate analysis in the whole cohort
Dependent: Surv(time, status_os)		all	HR (univariable)	HR (multivariable)
age	Mean (SD)	73.7 (10.8)	1.08 (1.05-1.11, p<0.001)	1.06 (1.03-1.10, p<0.001)
IHC_Value	NEG	39 (21.8)	-	-
	POS	140 (78.2)	1.61 (0.76-3.39, p=0.214)	1.45 (0.67-3.11, p=0.342)
Grade	2	126 (70.4)	-	-
	3	53 (29.6)	1.29 (0.75-2.21, p=0.355)	1.86 (1.00-3.47, p=0.049)
Adjuvant Therapy	N	122 (70.1)	-	-
	Y	52 (29.9)	0.29 (0.14-0.57, p<0.001)	0.38 (0.17-0.84, p=0.016)
Side	Left colon	61 (34.1)	-	-
	Rectum	17 (9.5)	0.50 (0.17-1.50, p=0.217)	0.26 (0.08-0.80, p=0.019)
	Right colon	101 (56.4)	1.07 (0.62-1.83, p=0.817)	0.90 (0.51-1.57, p=0.701)
MMR	MSI	27 (15.1)	-	-
	MSS	152 (84.9)	1.23 (0.56-2.72, p=0.608)	2.35 (0.96-5.73, p=0.061)
