# Supplementary material for: Degrees of H2AX phosphorylation correlate with unique features of the intratumoral immune microenvironment in colorectal carcinomas
Source: Oncologist. 2026 Mar 30;31(5):oyag116. doi: 10.1093/oncolo/oyag116 (PMC13071407; doi:10.1093/oncolo/oyag116)
Supplement: oyag116_Supplementary_Data [file oyag116_supplementary_data.zip › Supplemental Table 7_rev1.xlsx]

## Sheet: Sheet 1
Supplemental Table 7. Univariate and multivariate analysis in the MMRp cohort
Dependent: Surv(time, status_os)		all	HR (univariable)	HR (multivariable)
age	Mean (SD)	73.8 (11.0)	1.07 (1.04-1.10, p<0.001)	1.06 (1.03-1.10, p<0.001)
IHC_Value	NEG	33 (19.4)	-	-
	POS	137 (80.6)	0.98 (0.51-1.88, p=0.955)	0.89 (0.45-1.77, p=0.749)
Grade	2	116 (68.2)	-	-
	3	54 (31.8)	1.70 (1.04-2.77, p=0.034)	2.59 (1.48-4.54, p=0.001)
advj	N	105 (63.6)	-	-
	Y	60 (36.4)	0.50 (0.29-0.85, p=0.010)	0.62 (0.33-1.16, p=0.137)
Side	Left colon	62 (36.5)	-	-
	Rectum	19 (11.2)	0.75 (0.30-1.87, p=0.530)	0.40 (0.15-1.03, p=0.058)
	Right colon	89 (52.4)	1.26 (0.75-2.11, p=0.380)	1.12 (0.66-1.90, p=0.673)
