# Supplementary material for: Degrees of H2AX phosphorylation correlate with unique features of the intratumoral immune microenvironment in colorectal carcinomas
Source: Oncologist. 2026 Mar 30;31(5):oyag116. doi: 10.1093/oncolo/oyag116 (PMC13071407; doi:10.1093/oncolo/oyag116)
Supplement: oyag116_Supplementary_Data [file oyag116_supplementary_data.zip › Supplemental Table 8_rev1.xlsx]

## Sheet: Sheet 1
Supplemental Table 8. Univariate and multivariate analysis in the RNA-analysed cohort
Dependent: Surv(time, status_os)		all	HR (univariable)	HR (multivariable)
age	Mean (SD)	43141.7 (415.5)	1.00 (1.00-1.00, p=0.649)	1.00 (1.00-1.00, p=0.250)
IHC_Value	NEG	17 (36.2)	-	-
	POS	30 (63.8)	0.82 (0.30-2.26, p=0.702)	0.82 (0.21-3.30, p=0.785)
Grade	2	31 (66.0)	-	-
	3	16 (34.0)	1.18 (0.43-3.27, p=0.743)	4.28 (0.84-21.76, p=0.080)
Adjuvant Therapy	N	32 (71.1)	-	-
	Y	13 (28.9)	0.42 (0.12-1.46, p=0.172)	0.24 (0.05-1.10, p=0.066)
Side	Left colon	19 (40.4)	-	-
	Rectum	8 (17.0)	0.25 (0.03-2.08, p=0.202)	0.40 (0.04-3.85, p=0.429)
	Right colon	20 (42.6)	0.97 (0.35-2.68, p=0.950)	1.77 (0.48-6.56, p=0.391)
Clusters MMRp	I	12 (25.5)	-	-
	II	16 (34.0)	0.48 (0.15-1.53, p=0.217)	0.25 (0.05-1.16, p=0.077)
	III	19 (40.4)	0.24 (0.07-0.82, p=0.022)	0.17 (0.04-0.80, p=0.025)
